# Supplementary material for: Inhibition of Microbial Growth and Biofilm Formation in Pure and Mixed Bacterial Samples
Source: Microorganisms. 2024 Jul 22;12(7):1500. doi: 10.3390/microorganisms12071500 (PMC11278618; doi:10.3390/microorganisms12071500)
Supplement: Supplementary file 1 [file microorganisms-12-01500-s001.zip]

Archive with 1 entries (1 files):
- microorganisms-3064487-supplementary.pdf
